# Supplementary material for: Morphological and phylogenetic analyses revealed Cystidichaete alba gen. et sp. nov. (Phanerochaetaceae, Polyporales) from Southwest China
Source: MycoKeys. 2026 Mar 27;130:265–86. doi: 10.3897/mycokeys.130.169753 (PMC13049449; doi:10.3897/mycokeys.130.169753)
Supplement: XML Treatment for Phanerochaetaceae [file mycokeys.130.169753-treatment1.xml]

<!DOCTYPE tp:taxon-treatment
  PUBLIC "-//TaxonX//DTD Taxonomic Treatment Publishing DTD v0 20100105//EN" "tax-treatment-NSO.dtd">
<tp:taxon-treatment xmlns:tp="http://www.plazi.org/taxpub"><tp:treatment-meta><kwd-group><label>Taxon classification</label><kwd>
                <named-content content-type="kingdom">Fungi</named-content>
              </kwd><kwd>
                <named-content content-type="order">Polyporales</named-content>
              </kwd><kwd>
                <named-content content-type="family">Phanerochaetaceae</named-content>
              </kwd></kwd-group><mixed-citation publication-type="journal"><person-group><name><surname>Zhang</surname><given-names>Xunchi</given-names></name><name><surname>Chen</surname><given-names>Daxiang</given-names></name><name><surname>Zhao</surname><given-names>Changlin</given-names></name></person-group><article-title>Morphological and phylogenetic analyses revealed <italic><tp:taxon-name><tp:taxon-name-part taxon-name-part-type="genus" reg="Cystidichaete">Cystidichaete</tp:taxon-name-part> <tp:taxon-name-part taxon-name-part-type="species" reg="alba">alba</tp:taxon-name-part></tp:taxon-name></italic> gen. et sp. nov. (<tp:taxon-name><tp:taxon-name-part taxon-name-part-type="family" reg="Phanerochaetaceae">Phanerochaetaceae</tp:taxon-name-part></tp:taxon-name>, <tp:taxon-name><tp:taxon-name-part taxon-name-part-type="order" reg="Polyporales">Polyporales</tp:taxon-name-part></tp:taxon-name>) from Southwest China</article-title><source>MycoKeys</source><day>27</day><month>03</month><year>2026</year><volume>130</volume><fpage>265</fpage><lpage>286</lpage><pub-id pub-id-type="doi">10.3897/mycokeys.130.169753</pub-id></mixed-citation></tp:treatment-meta><tp:nomenclature><tp:taxon-name><object-id xmlns:xlink="http://www.w3.org/1999/xlink" content-type="arpha" xlink:type="simple">CB1EC99D-8C14-5091-A6D0-B2AA789BAA90</object-id>
                    		<tp:taxon-name-part taxon-name-part-type="family" reg="Phanerochaetaceae">Phanerochaetaceae</tp:taxon-name-part>
                    	</tp:taxon-name><tp:taxon-authority>Jülich</tp:taxon-authority></tp:nomenclature><tp:treatment-sec sec-type="Type genus"><title>Type genus.</title><p><italic><tp:taxon-name><tp:taxon-name-part taxon-name-part-type="genus" reg="Phanerochaete">Phanerochaete</tp:taxon-name-part></tp:taxon-name></italic> P. Karst.</p></tp:treatment-sec><tp:treatment-sec sec-type="Description"><title>Description.</title><p>Mostly corticioid species, along with a few resupinate or pileate polypores, and pileate hydnaceous species; hyphal system usually monomitic, rarely dimitic; hyphae usually simple septate, rarely nodose-septate; basidiospores thin-walled, smooth, colorless; cystidia often present. Producing a white rot. (<xref ref-type="bibr" rid="B7">Chen et al. 2021</xref>).</p></tp:treatment-sec><tp:treatment-sec sec-type="Accepted genera"><title>Accepted genera.</title><p><italic><tp:taxon-name><tp:taxon-name-part taxon-name-part-type="genus" reg="Alboefibula">Alboefibula</tp:taxon-name-part></tp:taxon-name></italic>, <italic><tp:taxon-name><tp:taxon-name-part taxon-name-part-type="genus" reg="Bjerkandera">Bjerkandera</tp:taxon-name-part></tp:taxon-name></italic>, <italic><tp:taxon-name><tp:taxon-name-part taxon-name-part-type="genus" reg="Callosus">Callosus</tp:taxon-name-part></tp:taxon-name></italic>, <italic><tp:taxon-name><tp:taxon-name-part taxon-name-part-type="genus" reg="Cremeoderma">Cremeoderma</tp:taxon-name-part></tp:taxon-name></italic>, <italic><tp:taxon-name><tp:taxon-name-part taxon-name-part-type="genus" reg="Crepatura">Crepatura</tp:taxon-name-part></tp:taxon-name></italic>, <italic><tp:taxon-name><tp:taxon-name-part taxon-name-part-type="genus" reg="Cystidichaete">Cystidichaete</tp:taxon-name-part></tp:taxon-name></italic>, <italic><tp:taxon-name><tp:taxon-name-part taxon-name-part-type="genus" reg="Donkia">Donkia</tp:taxon-name-part></tp:taxon-name></italic>, <italic><tp:taxon-name><tp:taxon-name-part taxon-name-part-type="genus" reg="Donkiella">Donkiella</tp:taxon-name-part></tp:taxon-name></italic>, <italic><tp:taxon-name><tp:taxon-name-part taxon-name-part-type="genus" reg="Efibulella">Efibulella</tp:taxon-name-part></tp:taxon-name></italic>, <italic><tp:taxon-name><tp:taxon-name-part taxon-name-part-type="genus" reg="Gelatinofungus">Gelatinofungus</tp:taxon-name-part></tp:taxon-name></italic>, <italic><tp:taxon-name><tp:taxon-name-part taxon-name-part-type="genus" reg="Geliporus">Geliporus</tp:taxon-name-part></tp:taxon-name></italic>, <italic><tp:taxon-name><tp:taxon-name-part taxon-name-part-type="genus" reg="Hapalopilus">Hapalopilus</tp:taxon-name-part></tp:taxon-name></italic>, <italic><tp:taxon-name><tp:taxon-name-part taxon-name-part-type="genus" reg="Hyphodermella">Hyphodermella</tp:taxon-name-part></tp:taxon-name></italic>, <italic><tp:taxon-name><tp:taxon-name-part taxon-name-part-type="genus" reg="Odontoefibula">Odontoefibula</tp:taxon-name-part></tp:taxon-name></italic>, <italic><tp:taxon-name><tp:taxon-name-part taxon-name-part-type="genus" reg="Oxychaete">Oxychaete</tp:taxon-name-part></tp:taxon-name></italic>, <italic><tp:taxon-name><tp:taxon-name-part taxon-name-part-type="genus" reg="Paradonkia">Paradonkia</tp:taxon-name-part></tp:taxon-name></italic>, <italic><tp:taxon-name><tp:taxon-name-part taxon-name-part-type="genus" reg="Neodonkiella">Neodonkiella</tp:taxon-name-part></tp:taxon-name></italic>, <italic><tp:taxon-name><tp:taxon-name-part taxon-name-part-type="genus" reg="Phanerina">Phanerina</tp:taxon-name-part></tp:taxon-name></italic>, <italic><tp:taxon-name><tp:taxon-name-part taxon-name-part-type="genus" reg="Phanerochaete">Phanerochaete</tp:taxon-name-part></tp:taxon-name></italic>, <italic><tp:taxon-name><tp:taxon-name-part taxon-name-part-type="genus" reg="Phaeophlebiopsis">Phaeophlebiopsis</tp:taxon-name-part></tp:taxon-name></italic>, <italic><tp:taxon-name><tp:taxon-name-part taxon-name-part-type="genus" reg="Phlebiopsis">Phlebiopsis</tp:taxon-name-part></tp:taxon-name></italic>, <italic><tp:taxon-name><tp:taxon-name-part taxon-name-part-type="genus" reg="Pirex">Pirex</tp:taxon-name-part></tp:taxon-name></italic>, <italic><tp:taxon-name><tp:taxon-name-part taxon-name-part-type="genus" reg="Porostereum">Porostereum</tp:taxon-name-part></tp:taxon-name></italic>, <italic><tp:taxon-name><tp:taxon-name-part taxon-name-part-type="genus" reg="Quasiphlebia">Quasiphlebia</tp:taxon-name-part></tp:taxon-name></italic>, <italic><tp:taxon-name><tp:taxon-name-part taxon-name-part-type="genus" reg="Rhizochaete">Rhizochaete</tp:taxon-name-part></tp:taxon-name></italic>, <italic><tp:taxon-name><tp:taxon-name-part taxon-name-part-type="genus" reg="Riopa">Riopa</tp:taxon-name-part></tp:taxon-name></italic>, <italic><tp:taxon-name><tp:taxon-name-part taxon-name-part-type="genus" reg="Roseograndinia">Roseograndinia</tp:taxon-name-part></tp:taxon-name></italic>, <italic><tp:taxon-name><tp:taxon-name-part taxon-name-part-type="genus" reg="Stereophlebia">Stereophlebia</tp:taxon-name-part></tp:taxon-name></italic> and <italic><tp:taxon-name><tp:taxon-name-part taxon-name-part-type="genus" reg="Terana">Terana</tp:taxon-name-part></tp:taxon-name></italic>.</p></tp:treatment-sec><tp:treatment-sec sec-type="Notes"><title>Notes.</title><p><tp:taxon-name><tp:taxon-name-part taxon-name-part-type="family" reg="Phanerochaetaceae">Phanerochaetaceae</tp:taxon-name-part></tp:taxon-name> was established by <xref ref-type="bibr" rid="B29">Jülich (1982)</xref> with the genus <italic><tp:taxon-name><tp:taxon-name-part taxon-name-part-type="genus" reg="Phanerochaete">Phanerochaete</tp:taxon-name-part></tp:taxon-name></italic> as the type genus. It belongs to the phlebioid clade within the order <tp:taxon-name><tp:taxon-name-part taxon-name-part-type="order" reg="Polyporales">Polyporales</tp:taxon-name-part></tp:taxon-name> and causes a white rot (<xref ref-type="bibr" rid="B34">Larsson 2007</xref>; <xref ref-type="bibr" rid="B4">Binder et al. 2013</xref>; <xref ref-type="bibr" rid="B46">Miettinen et al. 2016</xref>; <xref ref-type="bibr" rid="B30">Justo et al. 2017</xref>). In the current study, 29 genera are accepted in <tp:taxon-name><tp:taxon-name-part taxon-name-part-type="family" reg="Phanerochaetaceae">Phanerochaetaceae</tp:taxon-name-part></tp:taxon-name>, <italic><tp:taxon-name><tp:taxon-name-part taxon-name-part-type="genus" reg="Cystidichaete">Cystidichaete</tp:taxon-name-part></tp:taxon-name></italic> gen. nov., which is newly proposed in this study.</p></tp:treatment-sec><ref-list><ref id="B7"><mixed-citation xmlns:xlink="http://www.w3.org/1999/xlink" xlink:type="simple">Chen CC, Chen CY, Wu SH (2021) Species diversity, taxonomy and multi-gene phylogeny of phlebioid clade (<tp:taxon-name><tp:taxon-name-part taxon-name-part-type="family">Phanerochaetaceae</tp:taxon-name-part></tp:taxon-name>, <tp:taxon-name><tp:taxon-name-part taxon-name-part-type="family">Irpicaceae</tp:taxon-name-part></tp:taxon-name>, <tp:taxon-name><tp:taxon-name-part taxon-name-part-type="family">Meruliaceae</tp:taxon-name-part></tp:taxon-name>) of <tp:taxon-name><tp:taxon-name-part taxon-name-part-type="order">Polyporales</tp:taxon-name-part></tp:taxon-name>. Fungal Diversity 111: 337–442. <ext-link xlink:href="10.1007/s13225-021-00490-w" ext-link-type="doi" xlink:type="simple">https://doi.org/10.1007/s13225-021-00490-w</ext-link></mixed-citation></ref><ref id="B29"><mixed-citation xmlns:xlink="http://www.w3.org/1999/xlink" xlink:type="simple">Jülich W (1982) Higher taxa of <tp:taxon-name><tp:taxon-name-part taxon-name-part-type="class">Basidiomycetes</tp:taxon-name-part></tp:taxon-name>. Bibliotheca Mycologica 85: 1–485.</mixed-citation></ref><ref id="B34"><mixed-citation xmlns:xlink="http://www.w3.org/1999/xlink" xlink:type="simple">Larsson KH (2007) Re-thinking the classifcation of corticioid fungi. Mycological Research 111: 1040–1063. <ext-link xlink:href="10.1016/j.mycres.2007.08.001" ext-link-type="doi" xlink:type="simple">https://doi.org/10.1016/j.mycres.2007.08.001</ext-link></mixed-citation></ref><ref id="B4"><mixed-citation xmlns:xlink="http://www.w3.org/1999/xlink" xlink:type="simple">Binder M, Justo A, Riley R, Salamov A, Lopez-Giraldez F, Sjökvist E, Copeland A, Foster B, Sun H, Larsson E, Larsson KH, Townsend J, Grigoriev IV, Hibbett DS (2013) Phylogenetic and phylogenomic overview of the <tp:taxon-name><tp:taxon-name-part taxon-name-part-type="order">Polyporales</tp:taxon-name-part></tp:taxon-name>. Mycologia 105: 1350–1373. <ext-link xlink:href="10.3852/13-003" ext-link-type="doi" xlink:type="simple">https://doi.org/10.3852/13-003</ext-link></mixed-citation></ref><ref id="B46"><mixed-citation xmlns:xlink="http://www.w3.org/1999/xlink" xlink:type="simple">Miettinen O, Spirin V, Vlasák J, Rivoire B, Stenroos S, Hibbett D (2016) Polypores and genus concepts in <tp:taxon-name><tp:taxon-name-part taxon-name-part-type="family">Phanerochaetaceae</tp:taxon-name-part></tp:taxon-name> (<tp:taxon-name><tp:taxon-name-part taxon-name-part-type="order">Polyporales</tp:taxon-name-part></tp:taxon-name>, <tp:taxon-name><tp:taxon-name-part taxon-name-part-type="phylum">Basidiomycota</tp:taxon-name-part></tp:taxon-name>). MycoKeys 17: 1–46. <ext-link xlink:href="10.3897/MycoKeys.17.10153" ext-link-type="doi" xlink:type="simple">https://doi.org/10.3897/MycoKeys.17.10153</ext-link></mixed-citation></ref><ref id="B30"><mixed-citation xmlns:xlink="http://www.w3.org/1999/xlink" xlink:type="simple">Justo A, Miettinen O, Floudas D, Ortiz-Santana B, Sjökvist E, Lindner D, Nakasone KK, Niemelä T, Larsson KH, Ryvarden L, Hibbett DS (2017) A revised family-level classifcation of the <tp:taxon-name><tp:taxon-name-part taxon-name-part-type="order">Polyporales</tp:taxon-name-part></tp:taxon-name> (<tp:taxon-name><tp:taxon-name-part taxon-name-part-type="phylum">Basidiomycota</tp:taxon-name-part></tp:taxon-name>). Fungal Biology 121: 798–824. <ext-link xlink:href="10.1016/j.funbio.2017.05.010" ext-link-type="doi" xlink:type="simple">https://doi.org/10.1016/j.funbio.2017.05.010</ext-link></mixed-citation></ref></ref-list></tp:taxon-treatment>
