# Supplementary material for: Morphological and phylogenetic analyses revealed Cystidichaete alba gen. et sp. nov. (Phanerochaetaceae, Polyporales) from Southwest China
Source: MycoKeys. 2026 Mar 27;130:265–86. doi: 10.3897/mycokeys.130.169753 (PMC13049449; doi:10.3897/mycokeys.130.169753)
Supplement: XML Treatment for Cystidichaete [file mycokeys.130.169753-treatment2.xml]

<!DOCTYPE tp:taxon-treatment
  PUBLIC "-//TaxonX//DTD Taxonomic Treatment Publishing DTD v0 20100105//EN" "tax-treatment-NSO.dtd">
<tp:taxon-treatment xmlns:tp="http://www.plazi.org/taxpub"><tp:treatment-meta><kwd-group><label>Taxon classification</label><kwd>
                <named-content content-type="kingdom">Fungi</named-content>
              </kwd><kwd>
                <named-content content-type="order">Polyporales</named-content>
              </kwd><kwd>
                <named-content content-type="family">Phanerochaetaceae</named-content>
              </kwd></kwd-group><mixed-citation publication-type="journal"><person-group><name><surname>Zhang</surname><given-names>Xunchi</given-names></name><name><surname>Chen</surname><given-names>Daxiang</given-names></name><name><surname>Zhao</surname><given-names>Changlin</given-names></name></person-group><article-title>Morphological and phylogenetic analyses revealed <italic><tp:taxon-name><tp:taxon-name-part taxon-name-part-type="genus" reg="Cystidichaete">Cystidichaete</tp:taxon-name-part> <tp:taxon-name-part taxon-name-part-type="species" reg="alba">alba</tp:taxon-name-part></tp:taxon-name></italic> gen. et sp. nov. (<tp:taxon-name><tp:taxon-name-part taxon-name-part-type="family" reg="Phanerochaetaceae">Phanerochaetaceae</tp:taxon-name-part></tp:taxon-name>, <tp:taxon-name><tp:taxon-name-part taxon-name-part-type="order" reg="Polyporales">Polyporales</tp:taxon-name-part></tp:taxon-name>) from Southwest China</article-title><source>MycoKeys</source><day>27</day><month>03</month><year>2026</year><volume>130</volume><fpage>265</fpage><lpage>286</lpage><pub-id pub-id-type="doi">10.3897/mycokeys.130.169753</pub-id></mixed-citation></tp:treatment-meta><tp:nomenclature><tp:taxon-name><object-id xmlns:xlink="http://www.w3.org/1999/xlink" content-type="arpha" xlink:type="simple">024D9E4B-25D4-50A3-9AFC-A9A3ED05864E</object-id>
                    		<tp:taxon-name-part taxon-name-part-type="genus" reg="Cystidichaete">Cystidichaete</tp:taxon-name-part>
                    	
                    		<object-id xmlns:xlink="http://www.w3.org/1999/xlink" content-type="mycobank" xlink:type="simple">860430</object-id>
                    	</tp:taxon-name><tp:taxon-authority>X.C. Zhang &amp; C.L. Zhao</tp:taxon-authority><tp:taxon-status xmlns:xlink="http://www.w3.org/1999/xlink" xlink:type="simple">gen. nov.</tp:taxon-status></tp:nomenclature><tp:treatment-sec sec-type="Chinese name"><title>Chinese name.</title><p>囊状体革菌属 (nang zhuang ti ge jun shu).</p></tp:treatment-sec><tp:treatment-sec sec-type="Etymology"><title>Etymology.</title><p><italic><tp:taxon-name><tp:taxon-name-part taxon-name-part-type="genus" reg="Cystidichaete">Cystidichaete</tp:taxon-name-part></tp:taxon-name></italic> (Lat.): refers to the abundant cystidia in the hymenium.</p></tp:treatment-sec><tp:treatment-sec sec-type="Description"><title>Description.</title><p>Basidiomata annual, resupinate, adnate, membranaceous, without odor or taste when fresh, becoming fragile upon drying. Hymenial surface smooth, white when fresh, white to cream when dry. Hyphal system monomitic; generative hyphae with clamp connections, colorless, thin- to slightly thick-walled. Subicular hyphae thin- to slightly thick-walled. Lamprocystidia abundant, arising from subhymenium, subulate, heavily encrusted with crystals, distinctly thick-walled, embedded in subhymenium or exerted. Basidia clavate, occasionally with oil drops, with four sterigmata and a basal clamp connection. Basidiospores ellipsoid, colorless, thin-walled, smooth, occasionally with oil drops, <abbrev xmlns:xlink="http://www.w3.org/1999/xlink" xlink:title="both inamyloid and indextrinoid" xlink:type="simple">IKI–</abbrev>, <abbrev xmlns:xlink="http://www.w3.org/1999/xlink" xlink:title="acyanophilous" xlink:type="simple">CB–</abbrev>. Causing a white rot.</p></tp:treatment-sec><tp:treatment-sec sec-type="Type species"><title>Type species.</title><p><italic><tp:taxon-name><tp:taxon-name-part taxon-name-part-type="genus" reg="Cystidichaete">Cystidichaete</tp:taxon-name-part> <tp:taxon-name-part taxon-name-part-type="species" reg="alba">alba</tp:taxon-name-part></tp:taxon-name></italic> X.C. Zhang &amp; C.L. Zhao.</p></tp:treatment-sec><tp:treatment-sec sec-type="Notes"><title>Notes.</title><p>In our analyses, <italic><tp:taxon-name><tp:taxon-name-part taxon-name-part-type="genus" reg="Cystidichaete">Cystidichaete</tp:taxon-name-part></tp:taxon-name></italic> is formed a distinct group typified by <italic><tp:taxon-name><tp:taxon-name-part taxon-name-part-type="genus" reg="Cystidichaete">C.</tp:taxon-name-part> <tp:taxon-name-part taxon-name-part-type="species" reg="alba">alba</tp:taxon-name-part></tp:taxon-name></italic>. The new genus placed within <tp:taxon-name><tp:taxon-name-part taxon-name-part-type="family" reg="Phanerochaetaceae">Phanerochaetaceae</tp:taxon-name-part></tp:taxon-name> (<tp:taxon-name><tp:taxon-name-part taxon-name-part-type="order" reg="Polyporales">Polyporales</tp:taxon-name-part></tp:taxon-name>) and grouped with <italic><tp:taxon-name><tp:taxon-name-part taxon-name-part-type="genus" reg="Stereophlebia">Stereophlebia</tp:taxon-name-part></tp:taxon-name></italic> and <italic><tp:taxon-name><tp:taxon-name-part taxon-name-part-type="genus" reg="Gelatinofungus">Gelatinofungus</tp:taxon-name-part></tp:taxon-name></italic> with 100% <abbrev xmlns:xlink="http://www.w3.org/1999/xlink" xlink:title="Maximum Likelihood bootstrap value" xlink:type="simple">BS</abbrev>, 97% BP, 1.00 <abbrev xmlns:xlink="http://www.w3.org/1999/xlink" xlink:title="Bayesian Posterior Probabilities" xlink:type="simple">BPP</abbrev> support (Fig. <xref ref-type="fig" rid="F1">1</xref>). However, morphologically, <italic><tp:taxon-name><tp:taxon-name-part taxon-name-part-type="genus" reg="Stereophlebia">Stereophlebia</tp:taxon-name-part></tp:taxon-name></italic> differs from <italic><tp:taxon-name><tp:taxon-name-part taxon-name-part-type="genus" reg="Cystidichaete">Cystidichaete</tp:taxon-name-part></tp:taxon-name></italic> by having chondrostereoid to phlebioid basidiomata, prostrate to reflexed with differentiated upper tomentum, a smooth or irregularly costate to tuberculate hymenophore, and lacking lamprocystidia (<xref ref-type="bibr" rid="B79">Zmitrovich 2018</xref>). <italic><tp:taxon-name><tp:taxon-name-part taxon-name-part-type="genus" reg="Gelatinofungus">Gelatinofungus</tp:taxon-name-part></tp:taxon-name></italic> differs from <italic><tp:taxon-name><tp:taxon-name-part taxon-name-part-type="genus" reg="Cystidichaete">Cystidichaete</tp:taxon-name-part></tp:taxon-name></italic> by having ceraceous basidiomata, a dark purplish gray to cinnamon-brown hymenial surface that darkens in <abbrev xmlns:xlink="http://www.w3.org/1999/xlink" xlink:title="5% potassium hydroxide water solution" xlink:type="simple">KOH</abbrev>, a smooth to tuberculate hymenophore, and lacking lamprocystidia (<xref ref-type="bibr" rid="B7">Chen et al. 2021</xref>).</p></tp:treatment-sec><tp:treatment-sec><!--Section generated to contain objects referenced in tp:taxon-treatment.--><fig id="F1" position="float" orientation="portrait"><object-id xmlns:xlink="http://www.w3.org/1999/xlink" content-type="doi" xlink:type="simple">10.3897/mycokeys.130.169753.figure1</object-id><object-id xmlns:xlink="http://www.w3.org/1999/xlink" content-type="arpha" xlink:type="simple">3F8CE75E-069C-5B2D-A61B-0A9CB58D2299</object-id><label>Figure 1.</label><caption><p>Maximum Likelihood analysis illustrating the phylogeny of <italic><tp:taxon-name><tp:taxon-name-part taxon-name-part-type="genus" reg="Cystidichaete">Cystidichaete</tp:taxon-name-part></tp:taxon-name></italic> and related genera in the family <tp:taxon-name><tp:taxon-name-part taxon-name-part-type="family" reg="Phanerochaetaceae">Phanerochaetaceae</tp:taxon-name-part></tp:taxon-name> based on <abbrev xmlns:xlink="http://www.w3.org/1999/xlink" xlink:title="internal transcribed spacers" xlink:type="simple">ITS</abbrev>+<abbrev xmlns:xlink="http://www.w3.org/1999/xlink" xlink:title="nuclear large subunit ribosomal RNA" xlink:type="simple">nLSU</abbrev>+<italic><abbrev xmlns:xlink="http://www.w3.org/1999/xlink" xlink:title="RNA polymerase second largest subunit" xlink:type="simple">rpb2</abbrev></italic>+<italic><abbrev xmlns:xlink="http://www.w3.org/1999/xlink" xlink:title="translation elongation factor 1-α" xlink:type="simple">tef1-α</abbrev></italic> sequences. Branches are labelled with maximum likelihood bootstrap value ≥ 70%, parsimony bootstrap value ≥ 50%, and Bayesian posterior probabilities ≥ 0.95. Colored bars represent different genera. New species are shown in bold, * refers to type material (holotype).</p></caption><graphic xmlns:xlink="http://www.w3.org/1999/xlink" xlink:href="mycokeys-130-265-g001.jpg" id="oo_1572036.jpg" position="float" orientation="portrait" xlink:type="simple"><uri content-type="original_file" xlink:type="simple">https://binary.pensoft.net/fig/1572036</uri></graphic></fig></tp:treatment-sec><ref-list><ref id="B79"><mixed-citation xmlns:xlink="http://www.w3.org/1999/xlink" xlink:type="simple">Zmitrovich IV (2018) Conspectus systematis Polyporacearum v. 1.0. Folia Cryptogamica Petropolitana 6: 3–145.</mixed-citation></ref><ref id="B7"><mixed-citation xmlns:xlink="http://www.w3.org/1999/xlink" xlink:type="simple">Chen CC, Chen CY, Wu SH (2021) Species diversity, taxonomy and multi-gene phylogeny of phlebioid clade (<tp:taxon-name><tp:taxon-name-part taxon-name-part-type="family">Phanerochaetaceae</tp:taxon-name-part></tp:taxon-name>, <tp:taxon-name><tp:taxon-name-part taxon-name-part-type="family">Irpicaceae</tp:taxon-name-part></tp:taxon-name>, <tp:taxon-name><tp:taxon-name-part taxon-name-part-type="family">Meruliaceae</tp:taxon-name-part></tp:taxon-name>) of <tp:taxon-name><tp:taxon-name-part taxon-name-part-type="order">Polyporales</tp:taxon-name-part></tp:taxon-name>. Fungal Diversity 111: 337–442. <ext-link xlink:href="10.1007/s13225-021-00490-w" ext-link-type="doi" xlink:type="simple">https://doi.org/10.1007/s13225-021-00490-w</ext-link></mixed-citation></ref></ref-list></tp:taxon-treatment>
