# Supplementary material for: Morphological and phylogenetic analyses revealed Cystidichaete alba gen. et sp. nov. (Phanerochaetaceae, Polyporales) from Southwest China
Source: MycoKeys. 2026 Mar 27;130:265–86. doi: 10.3897/mycokeys.130.169753 (PMC13049449; doi:10.3897/mycokeys.130.169753)
Supplement: XML Treatment for Cystidichaete alba [file mycokeys.130.169753-treatment3.xml]

<!DOCTYPE tp:taxon-treatment
  PUBLIC "-//TaxonX//DTD Taxonomic Treatment Publishing DTD v0 20100105//EN" "tax-treatment-NSO.dtd">
<tp:taxon-treatment xmlns:tp="http://www.plazi.org/taxpub"><tp:treatment-meta><kwd-group><label>Taxon classification</label><kwd>
                <named-content content-type="kingdom">Fungi</named-content>
              </kwd><kwd>
                <named-content content-type="order">Polyporales</named-content>
              </kwd><kwd>
                <named-content content-type="family">Phanerochaetaceae</named-content>
              </kwd></kwd-group><mixed-citation publication-type="journal"><person-group><name><surname>Zhang</surname><given-names>Xunchi</given-names></name><name><surname>Chen</surname><given-names>Daxiang</given-names></name><name><surname>Zhao</surname><given-names>Changlin</given-names></name></person-group><article-title>Morphological and phylogenetic analyses revealed <italic><tp:taxon-name><tp:taxon-name-part taxon-name-part-type="genus" reg="Cystidichaete">Cystidichaete</tp:taxon-name-part> <tp:taxon-name-part taxon-name-part-type="species" reg="alba">alba</tp:taxon-name-part></tp:taxon-name></italic> gen. et sp. nov. (<tp:taxon-name><tp:taxon-name-part taxon-name-part-type="family" reg="Phanerochaetaceae">Phanerochaetaceae</tp:taxon-name-part></tp:taxon-name>, <tp:taxon-name><tp:taxon-name-part taxon-name-part-type="order" reg="Polyporales">Polyporales</tp:taxon-name-part></tp:taxon-name>) from Southwest China</article-title><source>MycoKeys</source><day>27</day><month>03</month><year>2026</year><volume>130</volume><fpage>265</fpage><lpage>286</lpage><pub-id pub-id-type="doi">10.3897/mycokeys.130.169753</pub-id></mixed-citation></tp:treatment-meta><tp:nomenclature><tp:taxon-name><object-id xmlns:xlink="http://www.w3.org/1999/xlink" content-type="arpha" xlink:type="simple">44E379D1-C10C-59E1-A3CB-2E753E292F4F</object-id>
                    		<tp:taxon-name-part taxon-name-part-type="genus" reg="Cystidichaete">Cystidichaete</tp:taxon-name-part> <tp:taxon-name-part taxon-name-part-type="species" reg="alba">alba</tp:taxon-name-part>
                    	
                    		<object-id xmlns:xlink="http://www.w3.org/1999/xlink" content-type="mycobank" xlink:type="simple">860431</object-id>
                    	</tp:taxon-name><tp:taxon-authority>X.C. Zhang &amp; C.L. Zhao</tp:taxon-authority><tp:taxon-status xmlns:xlink="http://www.w3.org/1999/xlink" xlink:type="simple">sp. nov.</tp:taxon-status><xref ref-type="fig" rid="F2">Figs 2</xref><xref ref-type="fig" rid="F3">, 3</xref><xref ref-type="fig" rid="F4">, 4</xref></tp:nomenclature><tp:treatment-sec sec-type="Chinese name"><title>Chinese name.</title><p>白囊状体革菌 (bai nang zhuang ti ge jun).</p><fig id="F2" position="float" orientation="portrait"><object-id xmlns:xlink="http://www.w3.org/1999/xlink" content-type="doi" xlink:type="simple">10.3897/mycokeys.130.169753.figure2</object-id><object-id xmlns:xlink="http://www.w3.org/1999/xlink" content-type="arpha" xlink:type="simple">B528307A-577C-5B0F-A818-EDC42A274AF8</object-id><label>Figure 2.</label><caption><p>Basidiomata of <italic><tp:taxon-name><tp:taxon-name-part taxon-name-part-type="genus" reg="Cystidichaete">Cystidichaete</tp:taxon-name-part> <tp:taxon-name-part taxon-name-part-type="species" reg="alba">alba</tp:taxon-name-part></tp:taxon-name></italic>, in general and in detail. <bold>A, B</bold>. CLZhao 39422; <bold>C, D</bold>. CLZhao 39667 (holotype). Scale bars: 1 cm (<bold>A, C</bold>); 1 mm (<bold>B, D</bold>).</p></caption><graphic xmlns:xlink="http://www.w3.org/1999/xlink" xlink:href="mycokeys-130-265-g002.jpg" id="oo_1572037.jpg" position="float" orientation="portrait" xlink:type="simple"><uri content-type="original_file" xlink:type="simple">https://binary.pensoft.net/fig/1572037</uri></graphic></fig><fig id="F3" position="float" orientation="portrait"><object-id xmlns:xlink="http://www.w3.org/1999/xlink" content-type="doi" xlink:type="simple">10.3897/mycokeys.130.169753.figure3</object-id><object-id xmlns:xlink="http://www.w3.org/1999/xlink" content-type="arpha" xlink:type="simple">19B6278E-6C34-5158-834E-F2EC852E85FE</object-id><label>Figure 3.</label><caption><p>Microscopic structures of <italic><tp:taxon-name><tp:taxon-name-part taxon-name-part-type="genus" reg="Cystidichaete">Cystidichaete</tp:taxon-name-part> <tp:taxon-name-part taxon-name-part-type="species" reg="alba">alba</tp:taxon-name-part></tp:taxon-name></italic> (CLZhao 39667, holotype). <bold>A1</bold>. A section of the hymenium; <bold>B1–B6</bold>. Basidia; <bold>C1–C5</bold>. Basidioles; <bold>D1–D3</bold>. Lamprocystidia; <bold>E1–E4</bold>. Subicular hyphae; <bold>E5, E6</bold>. Hyphae; <bold>F1–F9</bold>. Basidiospores. Scale bars: 20 µm (<bold>A1</bold>); 10 µm (<bold>B1–B6</bold>) 10 µm (<bold>C1–C5</bold>); 20 µm (<bold>D1, D3</bold>); 10 µm (<bold>D2</bold>); 10 µm (<bold>E1–E6</bold>); 5µm (<bold>F1–F9</bold>).</p></caption><graphic xmlns:xlink="http://www.w3.org/1999/xlink" xlink:href="mycokeys-130-265-g003.jpg" id="oo_1572038.jpg" position="float" orientation="portrait" xlink:type="simple"><uri content-type="original_file" xlink:type="simple">https://binary.pensoft.net/fig/1572038</uri></graphic></fig><fig id="F4" position="float" orientation="portrait"><object-id xmlns:xlink="http://www.w3.org/1999/xlink" content-type="doi" xlink:type="simple">10.3897/mycokeys.130.169753.figure4</object-id><object-id xmlns:xlink="http://www.w3.org/1999/xlink" content-type="arpha" xlink:type="simple">FF966475-7544-55C1-81E7-A80F1469FB9D</object-id><label>Figure 4.</label><caption><p>Microscopic structures of <italic><tp:taxon-name><tp:taxon-name-part taxon-name-part-type="genus" reg="Cystidichaete">Cystidichaete</tp:taxon-name-part> <tp:taxon-name-part taxon-name-part-type="species" reg="alba">alba</tp:taxon-name-part></tp:taxon-name></italic> (Drawn from the holotype CLZhao 39667). <bold>A</bold>. Basidiospores; <bold>B</bold>. Basidia and basidioles; <bold>C</bold>. Lamprocystidia; <bold>D</bold>. Section through basidioma. Scale bars: 5 µm (<bold>A</bold>); 10 µm (<bold>B–D</bold>).</p></caption><graphic xmlns:xlink="http://www.w3.org/1999/xlink" xlink:href="mycokeys-130-265-g004.jpg" id="oo_1572039.jpg" position="float" orientation="portrait" xlink:type="simple"><uri content-type="original_file" xlink:type="simple">https://binary.pensoft.net/fig/1572039</uri></graphic></fig></tp:treatment-sec><tp:treatment-sec sec-type="Holotype"><title>Holotype.</title><p>China • Yunnan Province, Dehong Dai and Jingpo Autonomous Prefecture, Mangshi, Tongbiguan Nature Reserve, GPS coordinates <named-content xmlns:xlink="http://www.w3.org/1999/xlink" content-type="dwc:verbatimCoordinates" xlink:type="simple">24°22'N, 97°50'E</named-content>, altitude 1405 m asl., on fallen angiosperm branch, leg. C.L. Zhao, 8 July 2024, CLZhao 39667 (<named-content xmlns:xlink="http://www.w3.org/1999/xlink" content-type="dwc:institutional_code" xlink:title="Southwest Forestry College" xlink:href="https://scientific-collections.gbif.org/institution/22190a72-02b2-458f-9a33-78baa09876b3" xlink:type="simple">SWFC</named-content> 00039667).</p></tp:treatment-sec><tp:treatment-sec sec-type="Etymology"><title>Etymology.</title><p>alba (Lat.): refers to the species having a white hymenial surface.</p></tp:treatment-sec><tp:treatment-sec sec-type="Basidiomata"><title>Basidiomata.</title><p>Annual, resupinate, closely adnate, membranaceous, without odor or taste when fresh, becoming fragile upon drying, up to 8 cm long, 2 cm wide, and 160 µm thick. Hymenial surface smooth, white (C0 M0 Y5 K0) when fresh, white (C0 M0 Y5 K0) to cream (C0 M5 Y30 K0) upon drying. Sterile margin grayish-white (C0 M0 Y0 K5), narrow, up to 2 mm wide.</p></tp:treatment-sec><tp:treatment-sec sec-type="Hyphal structure"><title>Hyphal structure.</title><p>Monomitic, generative hyphae with clamp connections, colorless, thin- to slightly thick-walled, branched, interwoven, 2–3.5 µm in diameter; ubicular hyphae thin- to slightly thick-walled 3–3.5 µm in diameter. <abbrev xmlns:xlink="http://www.w3.org/1999/xlink" xlink:title="both inamyloid and indextrinoid" xlink:type="simple">IKI–</abbrev>, <abbrev xmlns:xlink="http://www.w3.org/1999/xlink" xlink:title="acyanophilous" xlink:type="simple">CB–</abbrev>; tissues unchanged in <abbrev xmlns:xlink="http://www.w3.org/1999/xlink" xlink:title="5% potassium hydroxide water solution" xlink:type="simple">KOH</abbrev>.</p></tp:treatment-sec><tp:treatment-sec sec-type="Hymenium"><title>Hymenium.</title><p>Lamprocystidia abundant, arising from subhymenium, subulate, heavily encrusted with crystals, distinctly thick-walled, embedded in subhymenium or exerted, 35–68 × 8–15 µm. Basidia clavate, occasionally with oil drops, with four sterigmata and a basal clamp connection, 13–20× 4–6 µm; basidioles dominant, occasionally with oil drops, similar to basidia in shape, but slightly smaller.</p></tp:treatment-sec><tp:treatment-sec sec-type="Basidiospores"><title>Basidiospores.</title><p>Ellipsoid, colorless, smooth, thin-walled, often with oily drops, <abbrev xmlns:xlink="http://www.w3.org/1999/xlink" xlink:title="both inamyloid and indextrinoid" xlink:type="simple">IKI–</abbrev>, <abbrev xmlns:xlink="http://www.w3.org/1999/xlink" xlink:title="acyanophilous" xlink:type="simple">CB–</abbrev>, (4–)4.4–5.8(–6) × (2–)2.5–3.8(–4) µm, L = 5.10 µm, W = 3.20 µm, Q = 1.59, <abbrev xmlns:xlink="http://www.w3.org/1999/xlink" xlink:title="represented the average Q of basidiospores measured ± standard deviation" xlink:type="simple">Qm</abbrev> = 1.59 ± 0.05 (n = 30/1).</p></tp:treatment-sec><tp:treatment-sec sec-type="Type of rot"><title>Type of rot.</title><p>White rot.</p></tp:treatment-sec><tp:treatment-sec sec-type="Additional specimen (paratype) examined"><title>Additional specimen (paratype) examined.</title><p>China • Yunnan Province, Dehong Dai and Jingpo Autonomous Prefecture, Mangshi, Tongbiguan Nature Reserve, GPS coordinates <named-content xmlns:xlink="http://www.w3.org/1999/xlink" content-type="dwc:verbatimCoordinates" xlink:type="simple">24°22'N, 97°50'E</named-content>, altitude 1405 m asl., on fallen angiosperm branch, leg. C.L. Zhao, 8 July 2024, CLZhao 39422 (<named-content xmlns:xlink="http://www.w3.org/1999/xlink" content-type="dwc:institutional_code" xlink:title="Southwest Forestry College" xlink:href="https://scientific-collections.gbif.org/institution/22190a72-02b2-458f-9a33-78baa09876b3" xlink:type="simple">SWFC</named-content> 00039422).</p></tp:treatment-sec></tp:taxon-treatment>
